# Supplementary material for: Assessment of Medication Adherence Using Mobile Applications in Chronic Obstructive Pulmonary Disease: A Scoping Review
Source: Int J Environ Res Public Health. 2024 Sep 24;21(10):1265. doi: 10.3390/ijerph21101265 (PMC11506935; doi:10.3390/ijerph21101265)
Supplement: Supplementary file 1 [file ijerph-21-01265-s001.zip]

Archive with 1 entries (1 files):
- ijerph-3141821-supplementary.pdf
